# Supplementary material for: Impact of image reconstruction on cerebral blood flow measured with 15O-water positron emission tomography
Source: EJNMMI Phys. 2025 Jun 6;12:52. doi: 10.1186/s40658-025-00760-5 (PMC12144024; doi:10.1186/s40658-025-00760-5)
Supplement: Supplementary file 1 — Supplementary Material 1. [file 40658_2025_760_MOESM1_ESM.xls]

## Sheet: Sheet1
	Publication year	Number of subjects	Number of female subjects	Mean or median age [years]	SD or range [years]	PET scanner	Administered activity [MBq]	Reconstruction method	Gaussian filter size [mm]	Segmentation method	Regional or voxel-wise quantification	WB CBF	SD WB CBF	GM CBF	SD GM CBF	CWM CBF	SD CWM CBF
Elman [9]	1999	13	2	32	6	PC2048-15B brain tomograph (Scanditronix, Uppsala, Sweden)	1110	FBP with a Hammig filter	n/a	Automatic	Voxel-wise	38.1	7.76
Meltzer [8]	2000	9 and 18	5 and 13	70 and 29	5 and 7	Siemens 951R/31 PET scanner (CTI PET Systems, Knoxville, TN)	1850	FBP with a Hanning filter	n/a	Hand-drawn	Regional			52	2.9
Meltzer [8]	2000	18	13	29	7	Siemens 951R/31 PET scanner (CTI PET Systems, Knoxville, TN)	1850	FBP with a Hanning filter	n/a	Hand-drawn	Regional			58	10
Hattori [11]	2004	18	6	34	8 (21-47)	CTI ECAT HR scanner (Siemens/CTI)	555	FBP with a Hanning filter	n/a	Representative circles	Voxel-wise			49	8
Hattori [41]	2004	16	4	35	8 (21-47)	CTI ECAT HR scanner (Siemens/CTI)	555	FBP with a Hanning filter	n/a	Representative circles	Voxel-wise	40	6
Iversen [7]	2006	5	3	49	(38-55)	Siemens ECAT EXACT HR PET tomograph (CTI/Siemens, Knoxville, TN, USA)	500	2D back-projection	n/a	Hand drawn	Regional			50	1
Ibaraki [10]	2007	7	0	n/a	20-21	Headtome V scanner (Shimadzu Corp., Kyoto, Japan)	1500	FBP with a Butterworth filter	n/a	Representative circles	Voxel-wise			52	5	22.2	3.6
Goldbecker [21]	2010	6	3	55	7	ECAT EXACT 922/47 full-ring whole-body tomograph (Siemens, Erlangen, Germany).	3700	2D iterative reconstruction	n/a	Automatic	Regional	33	3.8
Bremmer [13]	2011	10	4	69	(57-80)	ECAT EXACT HR+ scanner (CTI/Siemens, Knoxville, TN, USA)	1100	FORE + 2D FBP with a Hanning filter	n/a	Automatic	Voxel-wise	37.6	2.9
Grüner [6]	2011	12	9	24	(20-26)	HRRT (Siemens, Knoxville, TN, USA)	800	OSEM-PSF	5	Hand drawn	Voxel-wise			48.7	5	17.4	2
Henriksen [16]	2012	17	9	24	(20-30)	HRRT (Siemens, Knoxville, TN, USA)	800	OSEM-PSF	5	Automatic	Voxel-wise	41.88	6.69	58.55	10.12	22.57	3.41
Huisman [17]	2012	13	0	36	13	HRRT (Siemens, Knoxville, TN, USA)	800	OSEM 8i16s	0 and 6	Manually drawn and automatic	Regional			43	9	13	2
Huisman [17]	2012	13	0	36	13	HRRT (Siemens, Knoxville, TN, USA)	800	OSEM 8i16s	0 and 6	Automatic	Regional			35	5	25	4
van Golen [23]	2014	11	0	35	14	HRRT (Siemens, Knoxville, TN, USA)	800	OSEM	6	Automatic	Voxel-wise	30	5	37	5	26	4
Heijtel [22]	2016	12	5	n/a	(20-25)	Philips Gemini TF-64 PET/CT (Philips Medical Systems, Cleveland, OH, USA)	800	Row Action Likelihood	5	Automatic	Voxel-wise	39.3	5.6	46.3	7	30.2	3.9
Vestergaard [24]	2017	22	0	27	(18-40)	HRRT (Siemens, Knoxville, TN, USA)	800	OSEM-PSF	n/a	Automatic	Voxel-wise	34.9	3.4
Warnock [14]	2018	7	0	26	2	Discovery 690 PET/CT (GE Healthcare)	400–600	3D FORE FBP	n/a	Automatic	Regional					19	5
Egerton [20]	2020	8	3	25	3	Discovery 710 PET-CT (GE Healthcare)	841 and 834	OSEM-4i24s	4	Automatic	Regional			37.6	4.8	25.8	3.4
Egerton [20]	2020	8	3	25	3	Discovery 710 PET-CT (GE Healthcare)	841 and 834	OSEM-4i24s	4	Automatic	Regional			38.5	3.4	26.4	2.7
Puig [25]	2020	14	0	24	2 (21-28)	3T Siemens Biograph mMR hybrid PET/MRI system (Siemens Healthcare, Erlangen, Germany)	500	OSEM-4i21s	2	Automatic	Voxel-wise	40	6.5	44.8	7.6	15.9	2.7
Fahlström [15]	2021	10	5	40	12	PET/MR (SIGNA, GE Healthcare, Waukesha, WI, USA)	5 MBq/kg	OSEM-TOF-4i28s	5	Automatic	Voxel-wise	65	14	70	15	34	7
Vestergaard [4]	2021	12	0	24	(21-28)	3T Siemens Biograph mMR hybrid PET/MR (Siemens Healthcare, Erlangen, Germany)	500	OSEM-4i21s	2	Automatic	Voxel-wise	39.1	6.3
