# Supplementary material for: Impact of image reconstruction on cerebral blood flow measured with 15O-water positron emission tomography
Source: EJNMMI Phys. 2025 Jun 6;12:52. doi: 10.1186/s40658-025-00760-5 (PMC12144024; doi:10.1186/s40658-025-00760-5)
Supplement: Supplementary file 2 — Supplementary Material 2. [file 40658_2025_760_MOESM2_ESM.xls]

## Sheet: Sheet1
Mean VT and standard deviation for regional quantification
Reconstruction method	WB	GM	CWM
3i16s 10mm	0.87±0.06	0.97±0.07	0.74±0.03
3i16s 7mm	0.88±0.06	0.99±0.07	0.75±0.03
3i16s 5mm	0.89±0.06	1.00±0.07	0.76±0.03
3i16s 3mm	0.89±0.06	1.00±0.07	0.77±0.03
TOF-3i16s 5mm	0.89±0.06	1.01±0.07	0.81±0.04
TOF-PSF-1i16s 5mm	0.89±0.06	1.00±0.07	0.76±0.03
TOF-PSF-2i16s 5mm	0.89±0.06	1.01±0.07	0.80±0.04
TOF-PSF-3i16s 5mm	0.90±0.06	1.02±0.07	0.83±0.04
TOF-PSF-4i16s 5mm	0.90±0.06	1.02±0.07	0.84±0.05
TOF-PSF-5i16s 5mm	0.90±0.06	1.02±0.07	0.84±0.05
TOF-PSF-6i16s 5mm	0.90±0.06	1.02±0.07	0.85±0.05
TOF-PSF-3i34s 5mm	0.90±0.06	1.02±0.07	0.85±0.04
TOF-PSF-3i16s 3mm	0.90±0.06	1.03±0.07	0.84±0.05
TOF-PSF-3i34s 3mm	0.90±0.06	1.03±0.07	0.86±0.05
BSREM-β100	0.90±0.06	1.04±0.07	0.88±0.06
BSREM-β200	0.90±0.06	1.03±0.07	0.90±0.06
BSREM-β300	0.90±0.06	1.02±0.07	0.91±0.07
BSREM-β400	0.90±0.06	1.02±0.07	0.90±0.07
BSREM-β500	0.90±0.06	1.01±0.07	0.90±0.07
BSREM-β600	0.89±0.06	1.01±0.07	0.89±0.07
